# Supplementary material for: Rare Taxa Exhibit Disproportionate Cell-Level Metabolic Activity in Enriched Anaerobic Digestion Microbial Communities
Source: mSystems. 2019 Jan 22;4(1):e00208-18. doi: 10.1128/mSystems.00208-18 (PMC6343076; doi:10.1128/mSystems.00208-18)
Supplement: TABLE S1 [file mSystems.00208-18-st001.xlsx]

## Sheet: Table S1
Table S1 Summary of the proportion of overlaps between 16S rDNA and 16S rRNA reads in each sample based on OTU clustering and ZOTU denoising methods.
Method	Sample_ID	No. of OTUs shared between rDNA and rRNA	No. (%) of reads shared between rDNA and rRNA	No. of OTUs detected in rDNA only	No. (%) of reads detected in rDNA only	No. of OTUs detected in rRNA only	No. (%) of reads detected in rRNA only
OTU (Clustering at 97% sequence similarity)	GZ-C-D5-D	242	65,905 (99.67)	90	216 (0.33)
	GZ-C-D5-R	242	54,739 (99.73)			80	150 (0.27)
	GZ-C-Mid-D	231	61,534 (99.42)	95	356 (0.58)
	GZ-C-Mid-R	231	60,946 (99.78)			67	137 (0.22)
	GZ-C-D10-D	268	56,588 (99.48)	105	294 (0.52)
	GZ-C-D10-R	268	46,852 (99.75)			54	116 (0.25)
	GZ-C-D15-D	225	56,585 (99.36)	109	363 (0.64)
	GZ-C-D15-R	225	51,702 (99.67)			71	173 (0.33)
	GZ-X-Mid-D	231	58,168 (99.78)	44	129 (0.22)
	GZ-X-Mid-R	231	52,356 (99.60)			50	211 (0.40)
	SWH-C-D5-D	217	66,039 (99.80)	60	130 (0.20)
	SWH-C-D5-R	217	60,847 (99.80)			62	121 (0.20)
	SWH-C-Mid-D	207	45,115 (99.80)	57	89 (0.20)
	SWH-C-Mid-R	207	50,650 (99.69)			73	157 (0.31)
	SWH-C-D10-D	236	61,858 (99.66)	83	208 (0.34)
	SWH-C-D10-R	236	50,440 (99.61)			83	199 (0.39)
	SWH-C-D15-D	201	58,972 (99.35)	117	386 (0.65)
	SWH-C-D15-R	201	20,359 (64.51)			131	11,201 (35.49)
	SWH-X-Mid-D	83	65,785 (99.43)	50	377 (0.57)
	SWH-X-Mid-R	83	52,542 (99.40)			58	315 (0.60)
	SWH-C-55-Mid-D	84	58,795 (99.73)	45	162 (0.27)
	SWH-C-55-Mid-R	84	50,515 (99.95)			11	25 (0.05)
ZOTU (Denoising and error correction using UNOISE3)	GZ-C-D5-D	213	40,880 (99.58)	58	172 (0.42)
	GZ-C-D5-R	213	33,290 (99.65)			48	118 (0.35)
	GZ-C-Mid-D	207	31,322 (99.14)	61	272 (0.86)
	GZ-C-Mid-R	207	34,856 (99.31)			48	243 (0.69)
	GZ-C-D10-D	214	33,535 (99.11)	81	300 (0.89)
	GZ-C-D10-R	214	26,267 (99.68)			35	48 (0.32)
	GZ-C-D15-D	182	34,032 (99.33)	70	231 (0.67)
	GZ-C-D15-R	182	32,098 (99.70)			44	98 (0.30)
	GZ-X-Mid-D	263	30,944 (99.71)	16	90 (0.29)
	GZ-X-Mid-R	263	27,172 (99.58)			27	114 (0.42)
	SWH-C-D5-D	216	40,983 (99.29)	90	292 (0.71)
	SWH-C-D5-R	216	39,282 (99.73)			46	106 (0.27)
	SWH-C-Mid-D	227	26,053 (99.08)	81	241 (0.92)
	SWH-C-Mid-R	227	30,769 (99.50)			54	154 (0.50)
	SWH-C-D10-D	245	34,550 (98.76)	91	434 (1.24)
	SWH-C-D10-R	245	29,818 (99.48)			56	156 (0.52)
	SWH-C-D15-D	166	31,180 (97.47)	141	808 (2.53)
	SWH-C-D15-R	166	10,907 (63.87)			98	6,800 (36.13)
	SWH-X-Mid-D	86	47,373 (99.32)	30	322 (0.68)
	SWH-X-Mid-R	86	36,444 (98.92)			64	398 (1.08)
	SWH-C-55-Mid-D	154	40,520 (99.00)	56	409 (1.00)
	SWH-C-55-Mid-R	154	32,581 (99.73)			13	88 (0.27)
