# Supplementary material for: Rare Taxa Exhibit Disproportionate Cell-Level Metabolic Activity in Enriched Anaerobic Digestion Microbial Communities
Source: mSystems. 2019 Jan 22;4(1):e00208-18. doi: 10.1128/mSystems.00208-18 (PMC6343076; doi:10.1128/mSystems.00208-18)
Supplement: TABLE S2 [file mSystems.00208-18-st002.xlsx]

## Sheet: Table S2
Table S2 Sample description, sequencing summary and the rarefied alpha-diversity for all samples.
Source	Substrate	Temperature	Culture name	Sample ID	Sample type	Sample collecion time point	OTU clustering based on 97% sequence similarity				ZOTU clustering based on 100% sequence similarity
							Reads passed all QC and filtering processes	Rarefied alpha-diversity (31,560) a			Reads passed all QC and filtering processes	Rarefied alpha-diversity (17,707) b
								Observed species	FPD	Shannon		Observed species	FPD	Shannon
GZ	Cellulose	35	GZ-C-35	GZ-C-D5-D	DNA	Day 5	66121	272.5	9.04	3.34	41052	226.9	5.50138	3.96764
				GZ-C-D5-R	RNA		54889	270.6	8.76	3.82	33408	230.4	5.44919	4.56344
				GZ-C-Mid-D	DNA	Mid-exponential	61890	270.1	8.29	3.69	31594	238.8	5.13806	4.48191
				GZ-C-Mid-R	RNA		61083	251.9	8.13	3.82	35099	222.7	5.12556	4.4899
				GZ-C-D10-D	DNA	Day 10	56882	318.2	9.48	3.95	33835	261.6	5.49797	4.54663
				GZ-C-D10-R	RNA		46968	290.2	9.19	4.51	26351	231.3	5.5657	4.91433
				GZ-C-D15-D	DNA	Day 15	56948	285.1	10.5	3.77	34263	214.7	6.09092	4.17009
				GZ-C-D15-R	RNA		51875	256	8.72	3.73	32196	197.4	5.1694	4.24911
	Xylan	35	GZ-X-35	GZ-X-Mid-D	DNA	Mid-exponential	58297	245.1	7.93	3.96	31033	270.4	4.6271	5.4031
				GZ-X-Mid-R	RNA		52567	250.2	8.03	4.09	27283	275.2	5.06321	5.41732
SWH	Cellulose	35	SWH-C-35	SWH-C-D5-D	DNA	Day 5	66169	234.7	7.31	3.51	41275	249.5	5.09488	4.02126
				SWH-C-D5-R	RNA		60968	228.5	7.57	3.67	39388	204.7	5.17423	3.82443
				SWH-C-Mid-D	DNA	Mid-exponential	45204	238.1	7.35	3.55	26294	281.1	5.30643	4.33172
				SWH-C-Mid-R	RNA		50807	244	8.04	3.96	30923	240.8	5.58554	4.44187
				SWH-C-D10-D	DNA	Day 10	62066	273.7	8.16	3.96	34984	293.4	5.39488	4.53317
				SWH-C-D10-R	RNA		50639	277.3	8.93	4.21	29974	256.8	5.3612	4.62103
				SWH-C-D15-D	DNA	Day 15	59358	272.4	8.89	3.96	31988	275.2	5.41663	4.51121
				SWH-C-D15-R	RNA		31560	332	12.7	4.47	17707	263.8	8.3569	4.91347
		55	SWH-C-55	SWH-C-55-Mid-D	DNA	Mid-exponential	58957	108.7	5.19	2.37	40929	183.1	4.0518	3.51812
				SWH-C-55-Mid-R	RNA		50540	86.4	4.21	2.57	32669	158.1	3.48728	3.85907
	Xylan	35	SWH-X-35	SWH-X-Mid-D	DNA	Mid-exponential	66162	109.8	5.2	1.87	47695	98.4	3.11868	3.09682
				SWH-X-Mid-R	RNA		52857	118.3	5.66	1.85	36842	118.2	3.91427	3.04439
a The rarefied alpha-diversity for OTU was calculated based on a normalized sequencing depth of 31,560 by randomly subsampling 10 times and values averaged.
b The rarefied alpha-diversity for ZOTU was calculated based on a normalized sequencing depth of 17,707 by randomly subsampling 10 times and values averaged.
